# Supplementary material for: Survival Prospects of Wild Birds Depending on the Type of Injury and Other Stressors Leading to Hospitalisation: A Long-Term (1988–2020) Retrospective Study from an Urbanised Area of the Alps
Source: Animals (Basel). 2026 Jan 12;16(2):221. doi: 10.3390/ani16020221 (PMC12838066; doi:10.3390/ani16020221)
Supplement: Supplementary file 1 [file animals-16-00221-s001.zip]

Archive with 1 entries (1 files):
- animals-4051067-supplementary.pdf
